# Supplementary material for: Successful Use of Geochemical Tools to Trace the Geographic Origin of Long-Snouted Seahorse Hippocampus guttulatus Raised in Captivity
Source: Animals (Basel). 2021 May 25;11(6):1534. doi: 10.3390/ani11061534 (PMC8225026; doi:10.3390/ani11061534)
Supplement: Supplementary file 1 [file animals-11-01534-s001.zip]

Archive with 1 entries (1 files):
- animals-1200995-supplementary.xlsx
