# Supplementary material for: Successful Use of Geochemical Tools to Trace the Geographic Origin of Long-Snouted Seahorse Hippocampus guttulatus Raised in Captivity
Source: Animals (Basel). 2021 May 25;11(6):1534. doi: 10.3390/ani11061534 (PMC8225026; doi:10.3390/ani11061534)
Supplement: Supplementary file 1 [file animals-11-01534-s001.zip › animals-1200995-supplementary.xlsx]

## Sheet: Table S1
	Table S1 - Raw data of ICP-MS analysis (mol) (n = 5) of long-snouted seahorse (Hippocampus guttulatus) samples from Institututo de Investigaciones Marinas (IIM) (CSIC, Vigo, Spain) and from Centro de Ciências do Mar (CCMAR) (University of Algarve, Portugal). H - head, T - trunk, DF- dorsal fin, TL - tail and WB - whole body.
	Samples	Al	Ba	Ca	Ce	Cr	Cu	Fe	K	Mg	Mn	Na	Ni	P	Sr	Zn
	H1- IIM	0.00074	5.51268E-05	6.05018	1.09554E-07	4.28153E-05	1.24156E-05	0.00103	0.04423	0.21541	0.00059	0.8537	0.00002	2.78775	0.01412	0.0019
	H2- IIM	0.00038	3.29069E-05	7.20066	1.67821E-07	5.47741E-05	1.09095E-05	0.00189	0.06514	0.19844	0.00057	0.78403	0.00004	3.27648	0.01965	0.00141
	H3-IIM	0.00062	7.28057E-05	5.41834	2.2184E-07	6.2075E-05	1.82634E-05	0.00122	0.06995	0.1639	0.00055	0.48254	0.00002	2.47402	0.01277	0.00114
	H4- IIM	0.00045	3.42243E-05	5.78699	1.35391E-07	4.11172E-05	1.16813E-05	0.00151	0.08142	0.1746	0.00044	0.79253	0.00002	2.67357	0.01391	0.00124
	H5- IIM	0.00039	4.78733E-05	6.40438	1.38063E-07	3.36898E-05	1.16191E-05	0.00101	0.04351	0.24057	0.00038	0.84972	0.00002	2.92866	0.01398	0.00131
	H1- CCMAR	0.00614	3.89306E-05	5.15488	6.52101E-08	2.17181E-05	1.7572E-05	0.00063	0.08704	0.1936	0.00037	0.82129	0.00002	2.46266	0.01158	0.00107
	H2- CCMAR	0.00408	2.2885E-05	4.88416	5.62429E-08	3.94283E-05	2.38773E-05	0.00161	0.13281	0.15062	0.00061	0.66251	0.00002	2.34783	0.01212	0.00113
	H3- CCMAR	0.00268	2.62894E-05	4.74795	9.255E-08	4.52695E-05	2.36055E-05	0.00131	0.11283	0.16733	0.00055	0.66502	0.00003	2.27068	0.01211	0.00111
	H4- CCMAR	0.00623	2.95346E-05	4.90789	5.69077E-08	3.79044E-05	2.05379E-05	0.00105	0.10095	0.17875	0.00071	0.80229	0.00002	2.31883	0.01271	0.00115
	H5- CCMAR	0.00325	4.69458E-05	4.60082	6.09774E-08	3.33094E-05	1.88399E-05	0.00105	0.10374	0.22868	0.00048	0.94017	0.00002	2.20965	0.00998	0.001
	T1- IIM	0.00068	4.84331E-05	6.6984	1.4002E-07	1.38087E-05	6.55145E-06	0.00043	0.03469	0.17825	0.00063	0.50496	0.00002	2.98079	0.01523	0.00199
	T2-IIM	0.00046	3.83911E-05	7.62192	1.02469E-07	9.88369E-06	5.39526E-06	0.00062	0.04575	0.19495	0.00059	0.50464	0.00002	3.28429	0.02067	0.00164
	T3- IIM	0.00077	2.80891E-05	3.90215	1.85866E-07	2.3991E-05	7.68687E-06	0.0007	0.05544	0.12172	0.00042	0.457778	0.00002	1.69966	0.009	0.00126
	T4- IIM	0.00041	3.77924E-05	6.58128	1.01268E-07	1.44387E-05	5.36979E-06	0.00048	0.07023	0.17356	0.00052	0.48602	0.00002	2.69305	0.01514	0.00123
	T5- IIM	0.00043	6.34436E-05	6.53897	1.0657E-07	1.31027E-05	5.57121E-06	0.00075	0.03994	0.21231	0.00041	0.62154	0.00002	2.81259	0.01393	0.00142
	T1- CCMAR	0.00105	1.89647E-05	5.04534	7.16331E-08	4.91881E-05	1.39188E-05	0.0007	0.09239	0.146	0.00033	0.47451	0.00002	2.65566	0.01131	0.00115
	T2- CCMAR	0.00186	2.60551E-05	4.26076	8.68225E-08	3.13892E-05	2.20014E-05	0.00058	0.13718	0.13288	0.00053	0.45023	0.00003	2.24542	0.0105	0.00112
	T3- CCMAR	0.00142	1.77544E-05	4.01311	5.3955E-08	2.19575E-05	2.10309E-05	0.00061	0.12533	0.13723	0.00045	0.48207	0.00002	2.11108	0.01026	0.00113
	T4- CCMAR	0.00109	2.70409E-05	4.73874	4.24479E-08	4.00484E-05	1.7999E-05	0.00081	0.08827	0.14308	0.0007	0.61066	0.00004	2.44101	0.01274	0.00108
	T5- CCMAR	0.00076	1.32876E-05	3.92755	5.71751E-08	1.89016E-05	1.6323E-05	0.00043	0.11091	0.13732	0.00039	0.52773	0.00002	2.07783	0.00835	0.00104
	DF1- IIM	0.0012	4.46875E-05	4.60968	2.08837E-06	4.16012E-05	4.35443E-05	0.00381	0.14487	0.1858	0.0006	1.15581	0.00003	2.09689	0.01182	0.00233
	DF2- IIM	0.00165	4.46875E-05	2.98975	1.85109E-06	8.77463E-05	5.39147E-05	0.00381	0.15899	0.15655	0.0006	1.03986	0.00003	1.4194	0.00768	0.00172
	DF3- IIM	0.00206	3.28655E-05	3.46909	1.85109E-06	4.78483E-05	5.39147E-05	0.00674	0.14819	0.13803	0.0005	1.03986	0.00003	1.67097	0.00872	0.00172
	DF4- IIM	0.0014	3.95029E-05	2.32925	1.22203E-06	0.000140167	7.72773E-05	0.00344	0.17357	0.13432	0.00048	0.86857	0.00003	1.16653	0.00631	0.00158
	DF5- IIM	0.00194	1.92959E-05	2.98975	2.38155E-06	0.000121369	6.38539E-05	0.00371	0.16935	0.16806	0.00029	1.59372	0.00003	1.4194	0.00768	0.00198
	DF1- CCMAR	0.01497	3.0199E-05	3.55348	2.46303E-06	0.000111929	5.93126E-05	0.00157	0.13989	0.15024	0.00039	0.58827	0.00008	1.70861	0.00802	0.00125
	DF2- CCMAR	0.01611	4.50164E-05	1.90611	3.23709E-06	0.000126457	7.78474E-05	0.00245	0.18551	0.10816	0.0006	0.45516	0.00008	0.95365	0.0051	0.00165
	DF3- CCMAR	0.01026	3.51962E-05	3.8178	2.8097E-06	8.72346E-05	3.91024E-05	0.0025	0.19668	0.14056	0.0006	0.49617	0.00006	1.85371	0.00985	0.00121
	DF4- CCMAR	0.01487	5.02252E-05	2.24438	2.15727E-06	0.00012876	7.04786E-05	0.00294	0.19839	0.15038	0.0006	0.63073	0.00011	0.9159	0.00521	0.0016
	DF5- CCMAR	0.02625	3.07754E-05	3.12247	4.3049E-06	9.07488E-05	4.81649E-05	0.00429	0.16599	0.12785	0.00059	0.53979	0.00012	1.54583	0.00679	0.00113
	TL 1- IIM	0.00061	5.06576E-05	6.02208	1.96926E-07	4.47198E-05	8.21535E-06	0.00123	0.04788	0.16001	0.00068	0.49567	0.00002	2.69585	0.0136	0.00202
	TL2- IIM	0.00036	3.7802E-05	7.54332	9.67784E-08	3.50013E-05	6.89992E-06	0.00098	0.06135	0.19484	0.00071	0.55111	0.00002	3.20473	0.02046	0.0019
	TL3- IIM	0.00059	2.8019E-05	4.22975	2.2117E-07	3.37582E-05	9.03689E-06	0.001	0.0727	0.16111	0.00049	0.65221	0.00002	1.8997	0.00998	0.00127
	TL4- IIM	0.00039	3.59762E-05	5.83764	1.42226E-07	2.93276E-05	6.36232E-06	0.00088	0.08444	0.15908	0.00051	0.5508	0.00003	2.56714	0.01383	0.0015
	TL5- IIM	0.00046	5.91298E-05	6.61304	1.05498E-07	1.56316E-05	5.29006E-06	0.00056	0.04276	0.18519	0.00045	0.51903	0.00002	2.91042	0.01418	0.00162
	TL1- CCMAR	0.00158	2.76128E-05	3.95628	6.50948E-08	3.37526E-05	1.67958E-05	0.00054	0.08067	0.13121	0.00031	0.44019	0.00003	2.04939	0.00894	0.00152
	TL2- CCMAR	0.00126	3.47715E-05	3.17936	6.70524E-08	3.79474E-05	2.63983E-05	0.00086	0.08743	0.10134	0.00043	0.28977	0.00002	1.67215	0.0079	0.00144
	TL3- CCMAR	0.0017	1.78424E-05	3.33955	6.08622E-08	4.16761E-05	2.34685E-05	0.00101	0.08792	0.12052	0.00043	0.35838	0.00002	1.69893	0.00846	0.00162
	TL4- CCMAR	0.00108	3.96197E-05	3.7782	1.05136E-07	4.80832E-05	1.99391E-05	0.00104	0.0522	0.13422	0.00058	0.42514	0.00003	1.87457	0.01004	0.00149
	TL5- CCMAR	0.00103	3.14105E-05	3.33063	7.70168E-08	7.47297E-05	1.96613E-05	0.00131	0.08272	0.20581	0.00037	0.66793	0.00003	1.64956	0.0073	0.00159
	WB1- IIM	0.00108	6.20766E-05	5.8618	2.10953E-07	2.37154E-05	1.0075E-05	0.00098	0.04439	0.15247	0.001	0.44688	0.00003	2.78534	0.01584	0.00169
	WB2- IIM	0.0006	5.58319E-05	6.29049	1.33263E-07	1.98911E-05	1.38929E-05	0.0005	0.05502	0.15187	0.00074	0.59101	0.00002	2.97321	0.01418	0.00184
	WB3- IIM	0.00071	3.66453E-05	6.58136	1.81814E-07	3.54319E-05	1.16118E-05	0.00075	0.04366	0.19954	0.00084	0.57196	0.00002	3.18452	0.01576	0.00138
	WB4- IIM	0.00056	6.0913E-05	6.57626	1.49534E-07	2.02467E-05	1.24422E-05	0.00062	0.04068	0.22044	0.0013	0.74379	0.00002	3.07683	0.01419	0.00165
	WB5- IIM	0.00039	5.55982E-05	6.2429	1.36339E-07	2.08555E-05	1.50968E-05	0.00062	0.04189	0.17028	0.00075	0.57713	0.00002	2.94617	0.01351	0.00122

## Sheet: Table S2
	Table S2 - Ratios of elements to Calcium (Ca) concentrations (mmol to mol Ca) (average ± SD; n=5) of the four groups of samples (head, trunk, dorsal fin and tail), belonging to long-snouted seahorses (Hippocampus guttulatus) from Instituto de Investigaciones Marinas (IIM) (Galicia, Spain) and from Centro de Ciências do Mar (CCMAR) (Algarve, South of Portugal).
	Elemental ratios	Head-IIM	Head-CCMAR	Trunk-IIM	Trunk-CCMAR	Dorsal Fin-IIM	Dorsal Fin-CCMAR	Tail-IIM	Tail-CCMAR
	Al/Ca	0.085 ± 0.031	0.913 ± 0.306	0.097 ± 0.058	0.284 ± 0.106	0.531 ± 0.155	6.077 ± 2.566	0.085 ± 0.036	0.380 ± 0.088
	Ba/Ca	0.008 ± 0.003	0.007 ± 0.002	0.007 ± 0.002	0.005 ± 0.001	0.012 ± 0.004	0.015 ± 0.008	0.007 ± 0.002	0.009 ± 0.002
	Ce/Ca	2.546 e-05 ± 8.914 e-06	1.370 e-05 ± 3.319 e-06	2.273 e-05 ± 1.419 e-05	1.430 e-05 ± 4.071 e-06	0.0006 ± 0.0001	0.001 ± 0.0004	2.763 e-05 ± 1.581 e-05	2.134 e-05 ± 4.442 e-06
	Cr/Ca	0.008 ± 0.002	0.007 ± 0.002	0.003 ± 0.002	0.007 ± 0.002	0.031 ± 0.021	0.041 ± 0.019	0.005 ± 0.002	0.014 ± 0.005
	Cu/Ca	0.002 ± 0.0007	0.004 ± 0.0006	0.001 ± 0.0005	0.004 ± 0.001	0.020 ± 0.009	0.023 ± 0.013	0.001 ± 0.0005	0.006 ± 0.002
	Fe/Ca	0.215 ± 0.049	0.234 ± 0.007	0.103 ± 0.047	0.141 ± 0.023	1.352 ± 0.406	1.013 ± 0.432	0.161 ± 0.060	0.276 ± 0.092
	K/Ca	10.026 ± 3.296	22.192 ± 3.821	8.434 ± 3.881	25.721 ± 6.779	51.697 ± 16.116	65.952 ± 25.331	10.840 ± 4.697	22.574 ± 5.589
	Mg/Ca	32.229 ± 4.178	37.953 ± 7.046	28.444 ± 3.147	31.895 ± 2.591	49.267 ± 8.639	48.758 ± 12.671	29.149 ± 5.063	39.689 ± 12.475
	Mn/Ca	0.083 ± 0.017	0.112 ± 0.027	0.084 ± 0.017	0.110 ± 0.031	0.156 ± 0.047	0.208 ± 0.083	0.096 ± 0.020	0.121 ± 0.028
	Na/Ca	121.734 ± 22.133	160.570 ± 27.241	85.562 ± 20.698	116.615 ± 16.632	360.850 ± 107.040	197.640 ± 60.972	96.481 ± 33.200	124.557 ± 43.328
	Ni/Ca	0.004 ± 0.001	0.005 ± 0.001	0.003 ± 0.001	0.006 ± 0.002	0.01 ± 0.002	0.034 ± 0.014	0.004 ± 0.001	0.007 ± 0.001
	P/Ca	458.337 ± 2.933	477.885 ± 3.283	430.159 ± 13.129	524.713 ± 5.489	477.378 ± 16.488	473.967 ± 37.619	440.298 ± 9.635	508.821 ± 13.431
	Sr/Ca	2.401 ± 0.201	2.407 ± 0.188	2.345 ± 0.218	2.415 ± 0.230	2.585 ± 0.073	2.402 ± 0.216	2.369 ± 0.213	2.425 ± 0.194
	Zn/Ca	0.228 ± 0.049	0.225 ± 0.012	0.248 ± 0.059	0.253 ± 0.024	0.583 ± 0.085	0.522 ± 0.251	0.278 ± 0.039	0.439 ± 0.047

## Sheet: Table S3
	Table S3 - Similarity percentage analysis (SIMPER) of elemental fingerprints (n = 5) displayed by the whole body and different body parts (head, trunk, dorsal fin and tail) of long-snouted seahorse (Hippocampus guttulatus) from Instituto de Investigaciones Marinas (IIM) (Galicia, Spain) and from Centro de Ciências do Mar (CCMAR) (Algarve, South of Portugal), identifying the elements contributing …
	Whole body-IIM (n=5) vs Whole body-CCMAR (n=5)		Head-IIM (n=5) vs Head-CCMAR (n=5)		Trunk-IIM (n=5) vs Trunk-CCMAR (n=5)		Dorsal Fin-IIM (n=5) vs Dorsal Fin-CCMAR (n=5)		Tail-IIM (n=5) vs Tail-CCMAR (n=5)
	Location	Average squared distance	Location	Average squared distance	Location	Average squared distance	Location	Average squared distance	Location	Average squared distance
	IIM	97.61	IIM	97.67	IIM	97.88	IIM	90.60	IIM	97.84
	CCMAR	96.13	CCMAR	97.79	CCMAR	97.79	CCMAR	75.18	CCMAR	96.13
	IIM vs. CCMAR	89.01	IIM vs. CCMAR	94.47	IIM vs. CCMAR	85.94	IIM vs. CCMAR	84.40	IIM vs. CCMAR	89.79
	Element	Individual contribuition (%)	Element	Individual contribuition (%)	Element	Individual contribuition (%)	Element	Individual contribuition (%)	Element	Individual contribuition (%)
	Mg	21.62	Sr	29.68	P	62.67	Al	19.09	P	35.99
	Sr	19.55	Ba	16.32	Sr	16.34	Ni	15.15	Mg	17.30
	Zn	15.27	Mg	13.96			Na	9.44	Sr	14.22
	P	12.01	Mn	12.20			Ba	8.37	Zn	9.17
	Mn	8.34					Mn	7.68
							Cr	6.66
							Ce	5.88
